# Supplementary material for: Comparative Transcriptome Analysis of MeJA Responsive Enzymes Involved in Phillyrin Biosynthesis of Forsythia suspensa
Source: Metabolites. 2022 Nov 20;12(11):1143. doi: 10.3390/metabo12111143 (PMC9694870; doi:10.3390/metabo12111143)
Supplement: Supplementary file 1 [file metabolites-12-01143-s001.zip]

Archive with 7 entries (6 files):
- metabolites-2015873-supplementary/
- metabolites-2015873-supplementary/Figure S1.tif
- metabolites-2015873-supplementary/Figure S2.tif
- metabolites-2015873-supplementary/Figure S3.tif
- metabolites-2015873-supplementary/Figure S4.tif
- metabolites-2015873-supplementary/Figure S5.tif
- metabolites-2015873-supplementary/Table S1.pdf
